# Supplementary material for: Gene Co-Expression Network Analysis Reveals Key Regulatory Genes in Metisa plana Hormone Pathways
Source: Insects. 2023 May 30;14(6):503. doi: 10.3390/insects14060503 (PMC10299145; doi:10.3390/insects14060503)
Supplement: Supplementary file 1 [file insects-14-00503-s001.zip]

Archive with 2 entries (2 files):
- Supplementary Material-27-03-2023.pdf
- Supplementary Tables.xlsx
