# Supplementary material for: Gene Co-Expression Network Analysis Reveals Key Regulatory Genes in Metisa plana Hormone Pathways
Source: Insects. 2023 May 30;14(6):503. doi: 10.3390/insects14060503 (PMC10299145; doi:10.3390/insects14060503)
Supplement: Supplementary file 1 [file insects-14-00503-s001.zip › Supplementary Tables.xlsx]

## Sheet: Table S1
Number of Genes in Each Module
Module Colors	No. of Genes
Darkolivegreen	30
Violet	30
Paleturquoise	33
Steelblue	34
Saddlebrown	38
Skyblue	47
White	48
Darkorange	49
Orange	49
Darkgrey	51
Darkturquoise	58
Darkgreen	60
Darkred	60
Royalblue	60
Lightgreen	64
Lightyellow	64
Grey60	68
Lightcyan	68
Midnightblue	70
Cyan	77
Grey	80
Salmon	87
Tan	92
Greenyellow	98
Purple	114
Magenta	130
Pink	149
Black	163
Red	232
Green	302
Yellow	358
Brown	480
Blue	636
Turquoise	2522

## Sheet: Table S2
Hub Genes List in Each Module
Turquoise	Blue	Darkorange	Darkturquoise
CBPA2	LARG1	ATC1	SYNE1
Arf	PCFT	LTK	FAS
CDA2	FACR1	MDR1B	PARG1
LIP3	GPCR_3_C	HDGF	SMG7
ACES	OVCH2	TDPZ4	OBSCN
MUC19	RPB1	PPAF2	TTCA
SC6A9	FAS	TMEDE	APLP
FABP1	TRET1	CTDS1	PUR9
7tm_3	SIWI	STC	PAPSS
LIPR2	Hr4	ELAV3	TPR
S2611	LUCI	SETB1	MFD6A
RpII215	PEPT1	COR2B	KPCD3
GILT1	ATK	MSIR6	ZEP2
LPH	SINAL	zf-RVT	UNC22
7tm_3	alpha-Man-IIa	DYST	CADF
CDA2	MED14	TMPS2	FBLN3
MYH2	VNNL2	LRP5	AGO2
LRRN3	DHGL	Nsl3	MOT9
CYSK1	Wzz	NCAH	ERMP1
AMPM	WDR48	TRPCG	FBLN3
Cldn3	SLO	THOC1	WIF1
pll	RIC-3	AGM1	Cfp1
PEPT1	MTDC	ACSS3	PE1
YH24	OTOP	NOL4L	SV2B
CP6B2	IGFBP	PROH4	BIRC6
CBM_14	NHL1		DLG1
SINAL	SNO1		DMXL2
GST	S22AD		PUR4
CBM_14	INPP5E		ORCT
NRF6	GGCT		OPLA
TRF	EST6		KDISB
TRET1	NRF6		NNTM
DHGL	CP6J1		CNBP
wzz	SCLXB		PTN9
TRYA	AMPM		PUR1
APY	Sulf1		TUD
Srd	PICO		GALT5
CU17	NHL1		ATPA
CP4V2	Hmcn2		AMPD2
OTOP	FPI1		VAT1L
TRYP	MTH2		FLNC
MBF2	MRP4		TITIN
TLR6	PNCB		ECE
ESTF	MOODY		TITIN
TRYC	PATH		BRI3
HXK2	CREG1		PUR1
TRY2	MCATL		MEF2
CBM_14	PPO3		SORL
CadN	PAR1		MON2
FIBL	CRBL2		FAS
INE	ACO11		CPR1
Sulf1	GBA3		TBCD1
SNO1	FACR1		UNC22
ST1D1	PHAR1		BAHD1
Inpp5a	VKT6		HNRPR
CG6753	S46A3		INDY1
CBM_14	Pde6		CGL
SelG	CYGB		SP42D
NAAT1	PE1		PLPL8
HYEP	PAPSS		LMTK1
CHLE	Mucin		LEG5
FAT4	MFD6A		RSRP
ACO11	Zn_Tnp_IS91		PP4R3
MIF	UDB20		GLYG
Col4a1	ZFAN5		HLH
KCJ12	ppl		BAZ1A
OTOP	NCOA7
HTH_31	TREA
Fuca	CG3967
TRYP	C4G15
EST6	Hmcn2
MYRO1	Defensin_2
MAL1	ASSY
SEPIA	VNNL1
CP6B5	MOV10
COGS	TIP43
PGP2	ATG16
NRF6	AMPD2
aph-1	TYR
spnC	MY61F
cwf21	FABPL
BKRF1	UPP1
JHBP	ITIH3
CBM_14	MADF_DNA_bdg
TRF	ACXE
MYPH	zf-TFIIB
CBM_14	SPC22
LIPL	CP4D2
CBPA1	DHGL
PICO	Fe2OG
Rbm27	GAPR1
PhyH	SLIT3
Hmcn2	DCTN1
CTR2	PHF14
FPI1	E631
fbe	CATB
MBOA5	TRET1
MRP4	EST4A
TRYP	PGDH
obst-E	CBPA1
Bre1	NCOA7
THAP1	CBM49
HYEP	Arf
hJHBP	CP9E2
Lipe	ERMP1
EST1	RrnaAD
wzz	NOS
CBPB	LIP3
PEAM3	MCRS1
GBA3	TRET1
NPC2	AP2
CBM_14	PYG
CYB561	Pde6
CBM_14	sls
PGPLF	AMPN
NtR	S22AL
SelG	PRPS2
ARY	AGO2
CCCP	PTGR1
LUCI	SH3K1
ST1C2	PGPLF
ACO11	CP6K1
TRYP	NKCL
Lcch3	HisKA
GBA3	NCKX5
LRC24	ITIH3
HMA	PRSS8
HPPD	SUIS
Ptth	Arf
Rrp1	AMPM
GmII	GST
ORCT	HMCT
MYORG	RPB1
CATA	cu
TLDC2	zf-C2H2
RGN	LPSBP
CBM_14	PIG-P
PGDH	PLCA
ESTF	Cys
ESTF	MGME1
Col4a1	TRET1
TRYT	EGF
CBM_14	CALM
TMC5	CALCR
alphaTry	KCJ12
Arf	PSH
PE1	ACT3A
THAP1	MOT9
ABCA3	WIF1
DHG3	Ca-alpha1D
GILT3	PHD
S46A3	ACTN
ABCA3	CU30
Col4a1	ATRDH
EST6	S22AD
fbe	SV2B
CUD2	PUR1
Krt1	CBPA1
ARRD2	SARAF
EST6	TIL
EnY2	PLBL
PE1	TRET1
CBM_14	PIF1
TRYA	AMPM
LUCI	CART
PGDH	MYRO1
MUC19	CU30
GELS	GGT1
CngA	THAP1
CP9E2	HMCT
CU17	MIF
ERP1A	RRM_1
DRICE	TRET1
DHGL	VLDLR
CBPQ	TRYP
XYLS	NCOA2
5NTD	LACH
LIPH	TIL
RBM27	SEPIA
Col4a1	SUIS
lin-28	HMCT
CRIS1	GGT1
Naa60	Mf
C4G15	ESTJ
AMPN	Fe2OG
CAD87	Col4a1
SCR	VSP
UAP1L	SERB
TMEM100	CP6B6
LUCI	Y325
CP9E2	ESTF
CP6B6	5NTD
ESTF	PGRP
CBM_14	CD63
PERC	ITB7
DRICE	MYO7A
CP6B2	VSP
RAG1	Col4a1
ADH1	GST2
CBM_14	ABHD4
MYORG	SL9B2
SPG7	DDT
CLVS1	SCLXB
CngA	RTBS
MYRO1	CU16
PAHX	URH1
spin	SC6A9
VNNL1	ORCT
Arf	HMCT
EST6	ST1B1
GST2	AMPM
CBM_14	MIOX
Trl	COL11
NAS14	CD11B
LPH	LSD2
ERAP1_C	DFP3
BKRF1	MDR49
TIP43	CP6B6
TAKT	NUPR1
klar	zf-C4pol
SL9B2	Ell
CCCP	CUBN
TLR6	NCOA7
NCASE	KDISB
ASPP1	TLDC2
SC6A5	CUO6
GLCM	L259
MY61F	SC5AC
FABPL	CTR2
ESTF	Lipocalin
TMPS2	PNPH
Alp4	TRET1
ACO11	Col4a1
ITIH3	NHL1
CP9E2	TRY5
HYEP	NCOA7
DRICE	PICO
WH2	PCKG
LARP	PUR1
BNR	PRSS8
FAMeT	B3A2
CBM_14	TGFI1
CBM_14	RUSC2
ITIH3	Tyr
CBPA1	CYB5
CUP8	CBPA1
TRET1	CBM_14
DCXR	IMPI
HCN4	LPSBP
Rpe	TRY1
NPC2	CATK
ACXE	TMPS2
Muc21	AGT2
obst-E	CALCR
DHC24	ttr
YH24	LIPL
FABP1	SPI-1
TfIIB	CART
SPC22	DIML
CHIT2	THAP1
HYEP	TRE12
CATB	MYRO1
TolA	KLKB1
LIP3	LPSBP
TTPAL	LACH
MIFH	CP6L1
OTOP	PET191
TMEM100	TRET1
Topors	ANGE2
PGDH	TRET1
PPB	AMPM
uif	TRYP
ERMP1	C1S
TRYP	Ig_3
DHGL	RUSC2
CBM_14	ATC
BNR	FPI1
PAOX	CLPX
DHGL	VLDLR
ACTM	VWDE
PAP25	AMPM
TRYP	NOTC1
LCTL	MAOX
GST2	LIPR2
DHGL	ESTF
MBF2	CTR2
VDDP4	ARYA
TTPA	Maf
CBM_14	PKD
Krt1	PKD
APH-1	APH
Fe2OG	SV2B
APOD	CUBN
GAPR1	ECE
trr	TRET1
Col4a1	Mur89F
NRF6	MT12B
DNAT	EB
ATTY	S22A3
AP-2alpha	GDPD6
ESTF	APH
MBF2	NCOA7
AC150	NAAT1
COGS	AMPM
SLIT3	VDPP4
GRXC4	PGRP
CP6B5	IFT54
LIPH	EWG
7tm_3	CP6B4
TRET1	CBM_14
TRYP	S18B1
RPL27A	LYS
CU22	MBF2
CTR1	NAAT1
GIP	RTBS
C6A20	SODE
CNBP	MRN2
Col4a1	TXND5
rne	ADA28
TRET1	ITA3
Cht2	TIL
L2EFL	BRI3
SER3	WUN
PAOX	Letm1
CATB	PUR1
TRET1	MIOX
TRET1	ACO11
MIF	KRAK
MYORG	DFP3
YM67	NCOA7
RDHE2	ESTE
AP-2alpha	FOXN3
EST4A	LRRN3
MYRO1	PRD1_DD
Sulf1	TAKT
SSP2	Pde6
PGDH	MIF
CBPA1	MYRO1
NAAT1	Methyltransf_FA
CD53	MAOX
LIPH	ITIH3
VDDP4	SPRY
PPB	MP20
CBM_14	Pde6
GNMT	CP6B2
CBS	TAKT
CBPQ	APY
ATRDH	SERB
MYRO1	ESTE
PP2AA	EAA3
LIPL	CART
KGP1	PE1
TfIIA-S	ODF3A
BKRF1	ZN600
FAT4	UPP1
PPO3	ZN207
TIL	4CLL7
S22A2	MPC2
Mdr49	5NTD
FAS	CUBN
7tm_3	ARYA
AMPM	mGluR
TLDC2	SCRB1
CBM_14	IMPI
WAT	CART
EAI_01312	AMY
TRET1	HMCN1
AP-2alpha	CP9E2
ACH2	CDO1
CP6A2	CUO6
BPTF	AVR2A
RpL14	APH
YH24	B3A2
CBM_14	VLDLR
Mybbp1A	ORCT
AL1A1	Letm1
GST	METK
ESTF	CAD23
Pkc98E	TENS1
RBM27	CHI10
KLK13	SC5AC
S22AL	RUSC2
CBM_14	TITIN
Fur1	Arf
PTGR1	RHG15
Arf	FPI1
PGPLF	MCATL
ZAN	PRP1
lin-28	MIOX
CP6K1	MIF
CHLE	LPSBP
CBPA1	DHGL
CP6A2	RRM_1
TRYP	Adf1
FAT4	VDP
COGS	APH
ApepP	PPDK_N
Def	CBM_14
CBPA1	PEPT1
DHC24	CBPA1
LIPP	C4G15
7tm_3	TU91
Taf4	UBR2
LIPR2	NCKX5
Cyt-b561-1	OAT
CBR1	LIPH
ACBG2	LIP3
Arf	PDE8
CP9E2	TMPS3
PRSS8	APH
CBM_14	ZNFX1
COGS	PLCX3
SUIS	PCE
NCASE	ttr
Arf	CALCR
ESPE	CU30
CU08	AL1A1
COGS	THAP1
AL1A7	PEX12
GST	ITB4
TRYC	CP9E2
PE1	USP
Npc2f	DHGL
IMD	AMPM
gptrp-6	EST4A
RpII215	S2611
CBM_14	VINEX
OBP47	ARH
alphaTry	LPSBP
Col4a1	HNF4
ST1B1	Hmcn2
KEAP1	CBPZ
APG6	LIPR2
MYRO1	MODSP
Npc2c	Kazal
FAS	Y325
DHDH	Letm1
MDH	CP9F2
ST1C4	LRC58
MYRO1	CGL
COGS	METK
NCOA7	SP42D
MFS15	FYRC
EST6	NOTC1
NPC2	VLDLR
RBM27	VWDE
MAPk-Ak2	SMOX
PAPSS	TTCA
lin-28	HECT
metG_15	Myofilin
LGR4	YM67
TRET1	TRET1
S2611	S22A3
Eogt	VIT
chts-1	Tyr
BKRF1	PBP_GOBP
ATK	ESTJ
Mdr49	FAS
PDZ	PLPL8
CALCR	CLASR
CTR1	TFIIA
FAT4	HMCT
DCXR	APH
KCJ12	ACBG2
PSH	VKTA
DHDH	SP77B
ACT3A	PNPH
Krt1	AMPN
APOD	PLCA
Idgf2	PICO
Alp1	UDPE
OATP	CUO6
ORCT	CCSMST1
YH24	VLDLR
RF55_13692	THAP1
CK054	THAP1
RpI1	CUO6
LIPH	LYS
CP6B5	MFS_1
CBM_10	SCLXB
Naa80	ITIH3
Msp300	CTR2
MAPk-Ak2	TRET1
SER2	FYRC
CP6B1	CP9E2
NRF6	Ell
TMEM100	XPP
TRYC	CAD23
ACE	Ndc1-Nup
ST1B1	MTH2
cpg-4	NCKX4
MDH	HisKA_7TM
ATRDH	GSTT1
CTR1	ACO11
COGS	LEG1
YH24	LPMO_10
PERO	CE3G
S22AD	MRC1
COGS	CD63
PGDH	AMY
ARRD2	CART
ENOF1	IMPI
PGRP	CBM_14
PAHX	rskn-1_0
CBPA1	BAZ1A
HYEP	Tyr
TMEM52	GNMT
PICO	Def
CG12163	PICO
SI25
CTRL
PUR9
APOD
TRET1
b561
PIF1
rskn-1_0
DHGL
ESTF
CTR1
ACBP
AMPM
CART
CTR1
RpL27A
MYRO1
ORCT
FTN
dia
MIF
TRYP
FABP1
CP6K1
tolA
LACH
SEPIA
SUIS
CHI10
GDA1
apolpp
IMPI
GGT1
TRYC
TRYP
dia
CU17
THIM
Col4a1
alphaTry
CBPA2
COPA
rne
chts-1
Cp1
ZAN
CU17
MBF2
LIPP
ABCA3
TRF
OtopLc
CG3246
SRP54
EST4A
JHBP
Cirl
CBPB
CP6B6
LIPP
YH24
RacGAP84C
LIP3
b561
TRYP
rskn-1_0
BPTF
JHBP
JHBP
5NTD
AL1L1
CYGB
MYRO1
AM4N
CD63
TRET1
MYO7A
CBM_14
VCP
Npc2a
DHC24
NAA20
gammaTry
CBM_14
TRET1
lipA
CBM_14
CYB5
EST1
CCD48
GST2
THAP1
SV2B
CU16
Tchh
LUCI
CYSK
PGRP
AMPM
TMEM100
RISC
PDR3
GELS
HYEP
SER2
COGS
gammaTry
CBM_14
TSN9
ORCT
rps3
ST1B1
KLK13
MAF
TMEM100
nplp4
sas
CP4C3
ZAN
ST1B1
AMPM
ENOF1
hJHBP
MIOX
Sulf1
5NTD
APH
COL11
HOT
LIPL
Naa60
LSD2
THIM
SCR
COGS
PICO
CBPA1
ARY
YRBE
ATRDH
MTH2
SRP54
AK2E4
RRM_1
DRICE
ARRD4
PAOX
5NTD
CBM_14
TAKT
CBM_14
CP6B6
NUPR1
PolZ1
CUD2
alpha-Man-IIa
PDR1
ESTF
TGFI1
ACH2
Pkc98E
GMDH
AMPN
FACR1
NCOA7
CYSK
CUO6
SUIS
DHG2
PA1
fbe
PGDH
MYRO1
OVCH2
CP6B1
CART
Dsp1
COGS
JHBP
CTRB1
TSN9
CU22
PCFT
LIPL
Dsp1
AM4N
CBM_14
4EBP2
TRYC
TM208
fabp
MYRO1
CHI10
AC150
OVCH2
HYEP
C6A14
CBM_14
CP6B1
TRAF3
tolA
VDDP4
CIB1
NRF6
GLCM
ESTF
FAT4
FR47
DEND
FR47
PBCB
EndoG
TRYP
HPXW
alphaTry
NRDE-2
CP4C1
TENX
SER2
gammaTry
ACE
NHL1
CBM_14
RDH14
TRY5
VNNL2
LIPH
EST1
SER3
TMLH
CD63
CP4V2
rskn-1_0
CBM_14
CBM_14
HXA1A
AP-2alpha
CTR1
MUC19
PRSS8
RVT_1
APH
CP6B1
MBF2
WAT
ARSB
rskn-1_0
PPO3
CALCR
CYB5
MYRO1
WAT
CBPA1
rne
CBM_14
PGRP1
AstA
IMPI
SEMP1
CYB5
LICH
Arf
LPSBP
MKP-4
TRY1
TRYP
TAR1
PIRT
CUD2
CU22
MIF
CBM_14
EST6
ESTS
Pkc98E
CBM_14
LPSBP
ADTRP
cact
trr
CBPQ
LIP1
PICO
PGP2
LARP
AQP
CALCR
TRYP
ARRD4
7tm_3
GD
slou
VDDP4
TTPAL
Naa60
CBM_14
FixS
LIPL
COGS
CBM_10
Naa60
MECOM
SER3
BGBP
SMOX
CART
TTPA
DIML
CBD1
TRE12
GSTO2
BKRF1
T
CP6B4
MBF2
TMEM52
CDCA3
L259
KLKB1
SRP40_C
CBS
CBM_14
NRF6
UN93L
MYRO1
MAL1
LACH
Asp
MYRO1
CUD2
TRET1
COGS
AMPM
Muc21
TRYP
MUC19
THAP1
C1S
RDH14
ARRD5
swm
SCRB1
YH24
5NTD
DHGL
uif
trr
obst-E
obst-E
CHI10
ADH1
GMDH
EST6
CPG4
Cht2
EST6
COGS
CP6B4
AMPM
MODSP
trr
CCCP
ITIH4
SI25
ACH2
obst-E
CP6B4
TRET1
CHRB
AMPM
OMBP
CHS2
CBM_14
NOTC1
PE1
CYSK
TTPA
b561
MYRO1
PTGR1
CYB5R
WAT
obst-E
ORCT
ESTF
CP9E2
ITIH4
MBF2
PE1
DHG
CBPA1
MAF
SPYA
VNNL2
CBPA1
COGS
OTOP
SV2B
HYEP
LIPP
ESTF
obst-E
C6A13
COGS
MYRO1
APOD
YRBE
DHB14
NAAT1
nAChRbeta1
LIPP
p95
EST6
DHB14
nAChRbeta1
B561
fabp
CLVS1
CBD1
DHGL
CBPA1
FABP1
PhyH
THAP1
WAT
TMEM52
obst-E
CAH1
obst-E
MODSP
obst-E
cda2
GDPD6
COGS
CP4C3
HAD
COGS
RHD3
PICO
TRY5
Col4a1
SNF2_N
SEMP1
hh
Pex23
TET5A
Cals
ACH2
TRYP
SER3
FAS
Fur1
MYRO1
OTOP
LUCI
Col4a1
NAAT1
AMPM
GPRL1
ZnT49B
FAT4
SER3
ESTF
FACR1
p450
TRYP
VDPP4
MBF2
alphaTry
PGRP
LIP3
obst-E
OMBP
CU22
CP6B4
CP6B5
CATL
L2EFL
DHG
CHI10
CP6K1
PPK28
obst-E
CBM_14
GST2
AM4N
ORC3_N
LIP3
Hyccin
MYRO1
XDH
CTR1
HAD
MYRO1
GILT1
NAAT1
5NTD
CTR2
rst
SV2B
NCOA7
CHI10
FAS
Sigma70_r2
trr
SODE
APH
GBA3
HOT
Hid1
PMR5N
BHLHE23
ELOV4
rho
Ack-like
NPC1B
THAP1
TRYP
LIP1
MYRO1
MYRO1
DHG1
GSTT1
CPG4
alphaTry
DHG1
AC150
NPLP4
PPK28
LIPR2
APY
Hyccin
ARYA
CU08
LIPH
DHGL
MCTP
RRM_1
AR
SI25
ARRD3
7tm_3
MKNK1
CBM_14
CHI10
ARYB
ACO11
OVCH2
CSD
CP6B4
RDH11
MUC2
COGS
CUD2
thbs3b_1
JHBP
ESTE
MYORG
LIPH
TAKT
CBM_14
NAAT1
AMPM
NfeD
LIPL
nplp4
TRYP
SP34
zf-C2H2_4
LEG1
MIF
DHGL
KCJ12
MYRO1
cda2
PCFT
obst-E
CTRB1
NtR
HYEP
obst-E
MYRO1
AM4N
Burs
CAH1
CBPO
shg
CU17
GRP
ELVL1
PERO
TRY5
beg
WH1
jtb
CG13515
CYSP2
PGPLB
SCP2
obst-E
CP6B2
dpy
MYRO1
PTGR1
TRET1
BKRF1
TRYP
PEAM3
TRYP
APY
MODSP
PRD1_DD
CBS
alphaTry
MYRO1
fnbA
CART
Cht10
APH
TRET1
PE1
CAH1
S41A2
obst-E
CU16
obst-E
APOD
AL1A1
WASF2
EST6
MOT1
Trl
COGS
wzz
EST4A
CU12
mat
TRET1
TTPA
FAT4
AQP
obst-E
COGS
PDR1
MIF
YH24
4CLL7
mtd
NAS14
MPC2
CG11029
MTH2
5NTD
TRYC
PDZ
ARYA
SCRB1
LIPP
ESTF
ESTE
IMPI
CART
EST1
JHBP
chts-1
CBPB
OMBP
CanB2
CHI10
OATP
CP9E2
skd
SEMP1
Alp4
B3A2
TRYC
CBM_14
TSP3B
SER3
GILT1
TRYP
CP4C1
obst-E
nAChRbeta1
AUGUSTUS-3.0.2_02652
ESTF
LIP3
PNBA
LIP1
CU22
CHSY1
STAC2
ARRD4
LPH
CAD23
CBM_14
AT10D
ppl
SDR1
NAAT1
CHI10
EST1
SERA
AL1A1
cna
MKNK1
LIPL
rst
PTGR1
SPE
ESTF
RHG15
RDH14
MAL1
DER
RUSC2
PERO
MODSP
COGS
LUCI
AT11B
MIOX
CP6B6
CBPA1
MIF
MYORG
TMEM100
DHC24
cda2
TRYC
CHLE
GNAF
LPSBP
PICO
DHGL
LRC24
HMGB3
DNAT
obst-E
ATD3A
OB19D
CanB2
YVKC
COGS
CanB2
TRYC
AL1A1
VDP
EST6
PA1
PPB
DHC24
SI25
CP6B6
PEPT1
CBPA1
CP4C1
OTOP
obst-E
YRBE
DHG
ANGE2
TRYP
PEAM3
DEND
KAPC3
AMPM
UBR2
NCKX5
Tsp2A
EST1
Trl
MYORG
CU17
Cht10
Pkc98E
MYO7A
TET5C
COGS
VNNL1
TRYP
CBPA2
FABP1
uex
Arl1
Srp68
TTPAL
SER3
CP6G2
CP9E2
HPPD
pspC
MODSP
XDH
DHG3
PTGR1
RBM27
CECD
PDE8
ARRD3
Cht10
SVOP
BKRF1
CTRB1
MYO7A
FIBL
MODSP
PTGR1
IMPI
PP2C
LIP1
COGS
P450
HYEP
C6A20
APY
ORCT
Ell
COGS
PLCX3
LIPL
COGS
Arl1
MBF2
Cbp20
ARY
PGDH
Naa60
ACH2
CALCR
NRF6
Naa60
cad23
SPHM
CBM_14
CP6B1
PERO
obst-E
PAHX
HSD4B
DHC24
EST6
YH24
LIPE
CHIT2
DHG2
CUD1
VNNL2
AL1A1
Col4a1
MODSP
TRY5
TRYP
GLB
7tm_3
SP34
5NTD
obst-E
NPC2
zf-CCCH
ERF4
JHBP
AM4N
MODSP
NHL1
Clbn
Def
TRY5
NTPase
ODO1
NPC1B
LPMO_10
CTR2
CUD2
TRYA
cda2
AMPM
EST4A
Fur1
GST
BKRF1
LCLT1
C6A20
S2611
MBF2
LIPE
LIPL
CIB1
TfIIEbeta
zf-HC2
TRIM67
GATA3
CanB2
TMPS3
COGS
CBPZ
CU22
AGAP006187
CP9E2
CP6B2
EST6
ABCA3
CU17
CYGB
EST1
SRCAP
Y325
obst-E
AMPM
ACE
CUP8
MAL1
SER3
YM9I
SUIS
THAP1
ADH1
TRYC
EST6
CHIT2
CP6B2
METK
CP6B4
beg
ESTF
CNC
TRYP
wzz
PadR
SNO1
ENOF1
GLSK
SC6A5
CYSP2
SNO1
NNRE
NPC1B
DHGL
7tm_3
CBPA1
AQP
Cht10
Rack1
AstA
spo
UDPE
YFMJ
PPB
CP4V2
TRYP
Sulf1
TLDC2
BSSP4
COGS
YM9I
EST1
YM67
GST2
AP-2alpha
MYRO1
CBPZ
2001-10-01
ADH1
CanB2
TRF
EST1
APOD
AstA
BKRF1
CUD1
RDH11
PLRG1
PGPSD
PLC
OTOP
AM4N
ST1B1
COGS
SEMP1
sgl
LIPH
LIPP
CP6B3
FABP1
DHGL
Vml
C6A20
DHG2
TRIM67
LIPH
Arl1
GALK1
hid
COGS
TRE12
BKRF1
CHLE
PEX12
TRYP
CAH1
ESTJ
APY
DCP2
MTA1
TRET1
CBM_14
Nsun2
PPB
AM4N
NRF6
Cow
MYRO1
Nopp140
Gbs-76A
SER2
aph-1
CP9E2
PAHX
PGPSD
ACBG2
MBF2
EST1
Def
MYRO1
MKP-4
EST1
Lip1
AMPN
UD2C1
CBPQ
zfh2
LIPP
PCFT
DHC24
COGS
CATB
COGS
ARRD5
LGR4
ST1D1
EST6
PICO
SER2
COGS
ORCT
DHG2
slou
UDPE
MBF2
Cirl
TMEM100
CUO6
Jwa
ESTF
Cht2
EST6
CanB2
PE1
infB
cda2
HCDH
LIPL
Def
CTR1
ETRAMP
PE1
aph-1
PGSC1
capu
NRF6
obst-E
HYEP
spin
CBM_14
SUB
AC150
NCKX5
Rsf1
HXK2
ALDR
PERO
MODSP
obst-E
Nopp140
PNBA
LIPC
PPO3
COGS
ST1A2
CP6B7
ESTF
TRYP
MYO7A
VNNL2
sgl
FAS
BmorCPH27
Psn
ARRD3
TRF
ApepP
CAD23
PGPLB
LIPL
PERO
Lcp4
MODSP
ALF
CLVS1
CG31460
NHL1
CP6B2
NCKX4
GIP
GIP
Atg5
TRYP
FPI1
Cpr76Bd
rst
MUC19
gptrp-6
CYSK1
obst-E
DDC
C6A14
Muc2
MAL1
LEG1
LPMO_10
THAP1
MYORG
cda2
PCFT
UGPA
OTOP
LUCI
FAS
ESTJ
CD63
obst-E
NPC2
Sulf1
FABP1
PTGR1
SNMP2
PPB
NAAT1
Lcp4
Nup358
TTPAL
capu
PE1
MTH2
CTRB1
SRCAP
Lcp4
LIP1
DHGL
Lcp4
obst-E
rskn-1_0
CngA
RGN
Rsf1
CHI10
GNMT
ABCA3
PTGR1
Y1385
ECHD2
ST1B1
AK2E4
CanB2
ARYA
CP9E2
